# Supplementary material for: Pharmacodynamic and Pharmacokinetic Drug Interactions between Fexuprazan, a Novel Potassium-Competitive Inhibitor, and Aspirin, in Healthy Subjects
Source: Pharmaceutics. 2023 Feb 7;15(2):549. doi: 10.3390/pharmaceutics15020549 (PMC9958674; doi:10.3390/pharmaceutics15020549)
Supplement: Supplementary file 1 [file pharmaceutics-15-00549-s001.zip]

Archive with 1 entries (1 files):
- pharmaceutics-2143071-supplementary.pdf
